# Supplementary material for: Taming Variability in T-Cell Mechanosensing
Source: Cells. 2025 Jan 30;14(3):203. doi: 10.3390/cells14030203 (PMC11817355; doi:10.3390/cells14030203)
Supplement: Supplementary file 1 [file cells-14-00203-s001.zip]

Archive with 1 entries (1 files):
- cells-3410221-supplementary.pdf
